# Supplementary material for: Molecular cloning and expression analysis of adiponectin and its receptors (AdipoR1 and AdipoR2) in the hypothalamus of the Huoyan goose during different stages of the egg-laying cycle
Source: Reprod Biol Endocrinol. 2015 Aug 7;13:87. doi: 10.1186/s12958-015-0085-1 (PMC4528393; doi:10.1186/s12958-015-0085-1)
Supplement: Additional file 2: Figure S2. — Nucleotide and deduced amino acid sequences of AdipoR1. The nucleotide (black) and deduced amino acid (blue) sequences are shown and numbered on the left. The nucleotide sequence is numbered from the 5’ end. The first methionine (M) is the first deduced amino acid. The start codons (ATG) and the stop codons (TAA) are marked in bold red. (TIFF 727 kb) [file 12958_2015_85_MOESM2_ESM.tif]

<?xml version="1.0" encoding="UTF-8"?><!DOCTYPE JobSheet PUBLIC "-//Springer-Verlag//DTD A++ V2.4//EN" "http://devel.springer.de/A++/V2.4/DTD/A++V2.4JobSheetV2.4.1.dtd"><JobSheet Version="2.4.1" ObjectID="09011a6a8d9564d8" JobSheetDate="2015-07-31 14:19:30" Supplier="FullServiceVendor"><ArticleJobSheet><PublisherInfo><PublisherName>BioMed Central</PublisherName><PublisherLocation>London</PublisherLocation><PublisherImprintName>BioMed Central</PublisherImprintName></PublisherInfo><JournalInfo JournalProductType="ArchiveJournal" NumberingStyle="Unnumbered" OutputMedium="Online"><JournalID>12958</JournalID><JournalElectronicISSN>1477-7827</JournalElectronicISSN><JournalTitle>Reproductive Biology and Endocrinology</JournalTitle><JournalAbbreviatedTitle>Reprod Biol Endocrinol</JournalAbbreviatedTitle><JournalSubjectGroup><JournalSubject Type="Primary">Medicine &amp; Public Health</JournalSubject><SubjectCollection Code="SC11">Medicine</SubjectCollection></JournalSubjectGroup></JournalInfo><ArticleInfo Language="En" ArticleType="OriginalPaper" NumberingStyle="Unnumbered" TocLevels="0" ContainsESM="Yes" OutputMedium="Online"><ArticleID>85</ArticleID><ArticleDOI>10.1186/s12958-015-0085-1</ArticleDOI><ArticleTitle Language="En">Molecular cloning and expression analysis of adiponectin and its receptors (AdipoR1 and AdipoR2) in the hypothalamus of the Huoyan goose during different stages of the egg-laying cycle</ArticleTitle><ArticleCategory>Research</ArticleCategory><ArticleHistory><RegistrationDate><Year>2015</Year><Month>7</Month><Day>29</Day></RegistrationDate><Received><Year>2015</Year><Month>5</Month><Day>20</Day></Received><Accepted><Year>2015</Year><Month>7</Month><Day>29</Day></Accepted></ArticleHistory><ArticleCopyright><CopyrightHolderName>The Author(s)</CopyrightHolderName><CopyrightYear>2015</CopyrightYear></ArticleCopyright></ArticleInfo><AuthorGroup><Author><AuthorName><GivenName>Xinhong</GivenName><FamilyName>Luan</FamilyName></AuthorName><Contact><Email>xhluan@163.com</Email></Contact></Author></AuthorGroup><ProductionInfo><SPACEInfo PublicationObjectID="09011a6a8d92ac43" SupplierSPACEID="29907"/><ManuscriptInfo><EditorialManuscriptNumber>RBEJ-D-15-00043.1</EditorialManuscriptNumber><ElectronicDelivery Delivery="Complete"/><PostalDelivery Delivery="None"/></ManuscriptInfo><ProductionEditor><ProductionEditorName><GivenName>Melanie</GivenName><FamilyName>Gardeur</FamilyName></ProductionEditorName><Contact><Street>Gray's Inn Road</Street><City>London</City><Country>GB</Country><Email>melanie.gardeur@biomedcentral.com</Email></Contact></ProductionEditor><TechnicalInfo><TitleUpperCase Letters="InitialWord"/><AuthorInformationStyle Biography="No" CapturePrefix="No" Photograph="No"/><HistoryStyle Accepted="Yes" Received="Yes" Revised="No"/><AbstractInDocumentLanguage Type="Permitted"/><StructuredAbstract Type="Permitted"/><KeywordsInDocumentLanguage Type="Permitted"/><BibliographyStyle Type="Vancouver"/><CitationStyle Type="Numbered"/><Typesetting RunningHead="Standard" Layout="BMCTwo" LogoOnFirstPage="No" StartPage="Right"/><TextSpecifications GutterMargin="20 mm" TypeareaHeight="226 mm" HeadMargin="12 mm" Bleeds="None" TypeareaWidth="170 mm" PaperStock="Coated Matt"/><ColorSpecifications LayoutColorCount="1"><LayoutColorName>Black</LayoutColorName></ColorSpecifications><FormatTrimSize>210 x 279 mm</FormatTrimSize><ReferencePDFStyle Type="Unedited"/></TechnicalInfo><DiscreteObjectTechnicalInfo ContainsColorImages="Yes" ColorInPrint="Yes"><StyleInfo><!--MarkupProfile: For details see markup instructions in journal spreadsheet.--><MarkupProfile Name="Profile1"/><PrepressProfile Name="Profile1"/></StyleInfo><ColorImagesOnPage>7</ColorImagesOnPage><ColorImagesOnPage>8</ColorImagesOnPage></DiscreteObjectTechnicalInfo><WorkflowInfo TaskType="PrepareContent"><Priority Level="High"/><Deadline><OnlineFirstDeadline><Year>2015</Year><Month>8</Month><Day>18</Day></OnlineFirstDeadline></Deadline><Supplier><FullServiceVendor><CompanyName>SPI Publisher Services for BMC</CompanyName><Contact><Street>Pascor Drive, SPI Building</Street><City>Manila</City><Country>PH</Country><Email>spispringerbmc@spi-global.com</Email></Contact><ContactPerson><ContactPersonName><GivenName>Denver</GivenName><FamilyName>Pareja</FamilyName></ContactPersonName></ContactPerson><RemarkTo>Provided Funding information has to be tagged.</RemarkTo><CopyEditing Category="1"/><FilesToSupplier><ContentFiles><File><Archive Content="Manuscript" FileRef="12958_RBEJ-D-15-00043.zip" ObjectID="09011a6a8d92ac45"/></File></ContentFiles></FilesToSupplier><Deliverables><DeliverablesForDiscreteObjects XMLWithBody="Yes" XMLWithBodyRefsOnly="No" OnlinePDF="Yes" PrintPDF="No" eBookPDF="No" TEX="No" OnlineMediaObjects="IfApplies" PrintMediaObjects="No" ReferencePDF="Yes" AuthorFeedbackPDF="No" DeltaPDF="No" CopyrightTransfer="No" OpenAccessStatement="No" OffprintOrder="No" Pit-Stop-Reports="Yes" Manuscript="No" PRS-Metadata="No" EpsilonPDF="No" CorrectionSheet="IfApplies" PeerReviewPDFs="No"/></Deliverables><FilesToPublisher><ContentFiles><File><AplusplusRootFile FileRef="12958_2015_85_Article.xml"/></File><File><RenditionItem FileRef="12958_2015_85_OnlinePDF.pdf" TargetType="OnlinePDF"/></File><File><WorkItem FileRef="12958_2015_85_ReferencePDF.pdf" ItemType="ReferencePDF"/></File><File><WorkItem FileRef="12958_2015_85_PitStopReport_OnlinePDF.pdf" ItemType="Pit-Stop-Report"/></File><File><MediaObject><ImageObject FileRef="12958_2015_85_Fig1_HTML.gif" Format="GIF" Color="Color" Type="LinedrawHalftone" Rendition="HTML"/></MediaObject></File><File><MediaObject><ImageObject FileRef="12958_2015_85_Fig2_HTML.gif" Format="GIF" Color="Color" Type="LinedrawHalftone" Rendition="HTML"/></MediaObject></File><File><MediaObject><DataObject FileRef="12958_2015_85_MOESM1_ESM.tif"/></MediaObject></File><File><MediaObject><DataObject FileRef="12958_2015_85_MOESM2_ESM.tif"/></MediaObject></File><File><MediaObject><DataObject FileRef="12958_2015_85_MOESM3_ESM.tif"/></MediaObject></File><File><MediaObject><DataObject FileRef="12958_2015_85_MOESM4_ESM.tif"/></MediaObject></File><File><MediaObject><DataObject FileRef="12958_2015_85_MOESM5_ESM.tif"/></MediaObject></File><File><MediaObject><DataObject FileRef="12958_2015_85_MOESM6_ESM.tif"/></MediaObject></File><File><MediaObject><DataObject FileRef="12958_2015_85_MOESM7_ESM.TIF"/></MediaObject></File><File><MediaObject><DataObject FileRef="12958_2015_85_MOESM8_ESM.TIF"/></MediaObject></File><File><MediaObject><DataObject FileRef="12958_2015_85_MOESM9_ESM.TIF"/></MediaObject></File></ContentFiles></FilesToPublisher></FullServiceVendor></Supplier></WorkflowInfo></ProductionInfo></ArticleJobSheet></JobSheet>
