# Supplementary material for: Molecular cloning and expression analysis of adiponectin and its receptors (AdipoR1 and AdipoR2) in the hypothalamus of the Huoyan goose during different stages of the egg-laying cycle
Source: Reprod Biol Endocrinol. 2015 Aug 7;13:87. doi: 10.1186/s12958-015-0085-1 (PMC4528393; doi:10.1186/s12958-015-0085-1)
Supplement: Additional file 4: Figure S4. — Multiple amino acid sequence alignment of the Huoyan goose adiponectin protein with other vertebrate species. The colour black denotes 100 % conserved sequences, and the colour grey indicates non-conservative sequences. Gaps (−) were introduced to maximize the alignment. Sequences for the alignment were obtained from GenBank (accession numbers are in brackets): Anas platyrhynchos (ADA68839.1); Ovis aries (AHV91023.1); Canis lupus familiaris (BAD15362.1); Felis catus (BAF52934.1); Gallus (AAX40986.1); Homo sapiens (NP_004788.1); Meleagris gallopavo (XP_010714799.1); Mus musculus (NP_033735.3); and Sus scrofa (ABQ95350.1). (TIFF 3483 kb) [file 12958_2015_85_MOESM4_ESM.tif]

<!--File Compare Report-->

Comparing files D:\PROGRAMS\BMC\FILECOMPARE\12958_2015_85_Article[fc-orig].xml and D:\PROGRAMS\BMC\FILECOMPARE\12958_2015_85_ARTICLE[FC-EXTRACT].XML
***** D:\PROGRAMS\BMC\FILECOMPARE\12958_2015_85_Article[fc-orig].xml
93: </CopyrightYear>
94: <SimplePara>
***** D:\PROGRAMS\BMC\FILECOMPARE\12958_2015_85_ARTICLE[FC-EXTRACT].XML
93: </CopyrightYear>
94: <License Type="OpenAccess" SubType="CC BY + CC0" Version="4.0">
95: <SimplePara>
*****

***** D:\PROGRAMS\BMC\FILECOMPARE\12958_2015_85_Article[fc-orig].xml
112: </SimplePara>
113: </ArticleCopyright>
***** D:\PROGRAMS\BMC\FILECOMPARE\12958_2015_85_ARTICLE[FC-EXTRACT].XML
113: </SimplePara>
114: </License>
115: </ArticleCopyright>
*****
