# Supplementary material for: Molecular cloning and expression analysis of adiponectin and its receptors (AdipoR1 and AdipoR2) in the hypothalamus of the Huoyan goose during different stages of the egg-laying cycle
Source: Reprod Biol Endocrinol. 2015 Aug 7;13:87. doi: 10.1186/s12958-015-0085-1 (PMC4528393; doi:10.1186/s12958-015-0085-1)
Supplement: Additional file 8: Figure S8. — The phylogenetic tree of AdipoR1 protein was constructed using the neighbour-joining method with MEGA4. The amino acid sequences of adiponectin for these species were downloaded from the NCBI protein database. Their corresponding accession numbers are shown in Table 2. The number at the branches denotes the bootstrap majority consensus values on 1000 replicates; the branch lengths represent the relative genetic distances among these species. (TIFF 7504 kb) [file 12958_2015_85_MOESM8_ESM.tif]

<!--File Compare Report-->

Comparing files D:\PROGRAMS\BMC\FILECOMPARE\12958_2015_85_Article[fc-orig].xml and D:\PROGRAMS\BMC\FILECOMPARE\12958_2015_85_ARTICLE[FC-EXTRACT].XML
***** D:\PROGRAMS\BMC\FILECOMPARE\12958_2015_85_Article[fc-orig].xml
704: <InternalRef RefID="Tab1">
705: <Emphasis Type="Bold">
706: 1
707: </Emphasis>
708: </InternalRef>
***** D:\PROGRAMS\BMC\FILECOMPARE\12958_2015_85_ARTICLE[FC-EXTRACT].XML
704: <InternalRef RefID="Tab1">
705: 1
706: </InternalRef>
*****

***** D:\PROGRAMS\BMC\FILECOMPARE\12958_2015_85_Article[fc-orig].xml
1210: </RefSource>
1211: <RefTarget TargetType="URL" Address="http://smart.embl-heidelberg.de/"/>
1212: </ExternalRef>
***** D:\PROGRAMS\BMC\FILECOMPARE\12958_2015_85_ARTICLE[FC-EXTRACT].XML
1208: </RefSource>
1209: <RefTarget TargetType="URL" Address="http://smart.embl-heidelberg.de"/>
1210: </ExternalRef>
*****

***** D:\PROGRAMS\BMC\FILECOMPARE\12958_2015_85_Article[fc-orig].xml
1256: <InternalRef RefID="Tab1">
1257: <Emphasis Type="Bold">
1258: 1
1259: </Emphasis>
1260: </InternalRef>
***** D:\PROGRAMS\BMC\FILECOMPARE\12958_2015_85_ARTICLE[FC-EXTRACT].XML
1254: <InternalRef RefID="Tab1">
1255: 1
1256: </InternalRef>
*****
